# Supplementary material for: Host Plant and Antibiotic Effects on Scent Bouquet Composition of Anastrepha ludens and Anastrepha obliqua Calling Males, Two Polyphagous Tephritid Pests
Source: Insects. 2020 May 14;11(5):309. doi: 10.3390/insects11050309 (PMC7290347; doi:10.3390/insects11050309)
Supplement: Supplementary file 1 [file insects-11-00309-s001.zip]

Archive with 3 entries (3 files):
- Supplementary Figure.docx
- Supplementary File.docx
- Supplementary Tables.docx
